# Supplementary material for: Examining the Influence of the Human Gut Microbiota on Cognition and Stress: A Systematic Review of the Literature
Source: Nutrients. 2022 Nov 2;14(21):4623. doi: 10.3390/nu14214623 (PMC9656545; doi:10.3390/nu14214623)
Supplement: Supplementary file 1 [file nutrients-14-04623-s001.zip]

Archive with 1 entries (1 files):
- nutrients-1986584-supplementary.pdf
